# Supplementary material for: Contributions of Latin American researchers in the understanding of the novel coronavirus outbreak: a literature review
Source: PeerJ. 2020 Jun 4;8:e9332. doi: 10.7717/peerj.9332 (PMC7276147; doi:10.7717/peerj.9332)
Supplement: Supplemental Information 2 [file peerj-08-9332-s002.xlsx]

## Sheet: Data
Authors	Title	Year	Journal	DOI	Type of Publication	Affiliation Latin American Researcher	Topic of Publication
Abdelmaksoud A, Kroumpouzos G, Jafferany M, Lotti T, Sadoughifar R, Goldust M	COVID-19 in the Pediatric Population	2020	Dermatologic Therapy	10.1111/dth.13339	Letter to the editor	Brazil	Medical considerations
Abu-Rustum RS, Akolekar R, Sotiriadis A, Salomon LJ, Da Silva Costa F, Wu Q, Frusca T, Bilardo CM, Prefumo F, Poon LC	ISUOG Consensus Statement on organization of routine and specialist obstetric ultrasound services in the context of COVID-19	2020	Ultrasound in Obstetrics & Gynecology	10.1002/uog.22029	Consensus Statement	Brazil	Medical considerations
Ahmad T, Khan M, Haroon, Musa TH, Nasir S, Hui J, Bonilla-Aldana DK, Rodriguez-Morales AJ	COVID-19: Zoonotic aspects	2020	Travel Medicine and Infectious Disease	10.1016/j.tmaid.2020.101607	Letter	Colombia	General aspects
Ahmad T, Rodriguez-Morales AJ	Emergence of COVID-19 (formerly 2019-novel Coronavirus): a new threat from China	2020	Revista Panamericana De Salud Publica-Pan American Journal of Public Health	10.13140/RG.2.2.25239.93607	Editorial	Colombia	General aspects
Alpuche-Aranda CM	Infecciones emergentes, el gran reto de la salud global: Covid-19	2020	Salud Pública de México	10.21149/11284	Editorial	Mexico	General aspects
Al-Tawfiq JA, Rodriguez-Morales AJ	Super-spreading events and contribution to transmission of MERS, SARS, and COVID-19	2020	Journal of Hospital Infection	10.1016/j.jhin.2020.04.002	Commentary	Colombia	General aspects
Amariles P, Granados J, Ceballos M, Montoya CJ	COVID-19 in Colombia endpoints. Are we different, like Europe?	2020	Research in Social and Administrative Pharmacy	10.1016/j.sapharm.2020.03.013	Review	Colombia	Social and environmental considerations
Amariles P, Ledezma-Morales M, Salazar-Ospina A, Hincapié-García JA	How to link patients with suspicious COVID-19 to health system from the community pharmacies? A route proposal	2020	Research in Social and Administrative Pharmacy	10.1016/j.sapharm.2020.03.007	Perspectives	Colombia	Social and environmental considerations
Angeletti S, Benvenuto D, Bianchi M, Giovanetti M, Pascarella S, Ciccozzi M	COVID-2019: The role of the nsp2 and nsp3 in its pathogenesis	2020	Journal of Medical Virology	10.1002/jmv.25719	Research article	Brazil	Bioinformatics
Arab-Mazar Z, Sah R, Rabaan AA, Dhama K, Rodriguez-Morales AJ	Mapping the incidence of the COVID-19 hotspot in Iran – Implications for Travellers	2020	Travel Medicine and Infectious Disease	10.1016/j.tmaid.2020.101630	Letter	Colombia	Epidemiological analysis
Araujo-Filho JdAB, Sawamura MVY, Costa AN, Cerri GG, Nomura CH	COVID-19 pneumonia: what is the role of imaging in diagnosis?	2020	Jornal Brasileiro de Pneumologia	10.36416/1806-3756/e20200114	Letter to the editor	Brazil	Medical considerations
Arora G, Kroumpouzos G, Kassir M, Jafferany M, Lotti T, Sadoughifar R, Sitkowska Z, Grabbe S, Goldust M	Solidarity and Transparency against the COVID-19 Pandemic	2020	Dermatologic Therapy	10.1111/dth.13359	Letter	Brazil	Social and environmental considerations
Arteaga-Livias FK, Rodriguez-Morales AJ	La comunicación científica y el acceso abierto en la contención de enfermedades: El caso del Coronavirus novel 2019 (2019-nCoV)	2020	Revista Peruana de Investigación en Salud	10.35839/repis.4.1.613	Editorial	Colombia; Peru	General aspects
Aruru M, Truong H-A, Clark S	Pharmacy Emergency Preparedness and Response (PEPR) framework for expanding pharmacy professionals’ roles and contributions to emergency preparedness and response during the COVID-19 pandemic and beyond	2020	Research in Social and Administrative Pharmacy	10.1016/j.sapharm.2020.04.002	Commentary	Peru	Social and environmental considerations
Assis Machado R, Lins de Souza N, Maria Oliveira R, Martelli Júnior H, Rogério Ferreti Bonan P	Social Media and telemedicine for oral diagnosis and counselling in the COVID-19 Era	2020	Oral Oncology	10.1016/j.oraloncology.2020.104685	Letter to the editor	Brazil	Social and environmental considerations
Barros L, Rivetti LA, Furlanetto BH, Teixeira EM, Welikow A	COVID-19: GENERAL GUIDELINES FOR CARDIOVASCULAR SURGEONS (standard guidelines - subject to change)	2020	Brazilian Journal of Cardiovascular Surgery	10.21470/1678-9741-1-2020-0604	Editorial	Brazil	Medical considerations
Bartlett RH, Ogino MT, Brodie D, McMullan DM, Lorusso R, MacLaren G, Stead CM, Rycus P, Fraser JF, Belohlavek J, Salazar L, Mehta Y, Raman L, Paden ML	Initial ELSO Guidance Document: ECMO for COVID-19 Patients with Severe Cardiopulmonary Failure	2020	ASAIO Journal: Artificial Organ Research and Development	10.1097/mat.0000000000001173	Research article	Colombia	Medical considerations
Bastola A, Sah R, Rodriguez-Morales AJ, Lal BK, Jha R, Ojha HC, Shrestha B, Chu DKW, Poon LLM, Costello A, Morita K, Pandey BD	The first 2019 novel coronavirus case in Nepal	2020	Lancet Infect Dis	10.1016/s1473-3099(20)30067-0	Letter	Colombia	Medical considerations
Bedford J, Enria D, Giesecke J, Heymann DL, Ihekweazu C, Kobinger G, Lane HC, Memish Z, Oh M-d, Sall AA, Schuchat A, Ungchusak K, Wieler LH	COVID-19: towards controlling of a pandemic	2020	The Lancet	10.1016/S0140-6736(20)30673-5	Commentary	Argentina	General aspects
Benvenuto D, Angeletti S, Giovanetti M, Bianchi M, Pascarella S, Cauda R, Ciccozzi M, Cassone A	Evolutionary Analysis of SARS-2-CoV: How Mutation of Non-Structural Protein 6 (NSP6) Could Affect Viral Autophagy	2020	Journal of Infection	10.1016/j.jinf.2020.03.058	Research article	Brazil	Bioinformatics
Benvenuto D, Giovanetti M, Ciccozzi A, Spoto S, Angeletti S, Ciccozzi M	The 2019-new coronavirus epidemic: Evidence for virus evolution	2020	Journal of Medical Virology	10.1002/jmv.25688	Research article	Brazil	Bioinformatics
Benvenuto D, Giovanetti M, Salemi M, Prosperi M, De Flora C, Alcantara LC, Angeletti S, Ciccozzi M	The global spread of 2019-nCoV: a molecular evolutionary analysis	2020	Pathogens and Global Health	10.1080/20477724.2020.1725339	Research article	Brazil	Epidemiological analysis
Benvenuto D, Giovanetti M, Vassallo L, Angeletti S, Ciccozzi M	Application of the ARIMA model on the COVID-2019 epidemic dataset	2020	Data in Brief	10.1016/j.dib.2020.105340	Data Paper	Brazil	Epidemiological analysis
Biscayart C, Angeleri P, Lloveras S, Chaves TDSS, Schlagenhauf P, Rodriguez-Morales AJ	The next big threat to global health? 2019 novel coronavirus (2019-nCoV): What advice can we give to travellers? – Interim recommendations January 2020, from the Latin-American society for Travel Medicine (SLAMVI)	2020	Travel Medicine and Infectious Disease	10.1016/j.tmaid.2020.101567	Editorial	Argentina; Brazil; Colombia	Medical considerations
Boccalatte LA, Larrañaga JJ, Perez Raffo GM, Teijido CA, García Fornari G, Staneloni MI, Figari MF	Brief guideline for the prevention of COVID-19 infection in head and neck and otolaryngology surgeons	2020	American Journal of Otolaryngology	10.1016/j.amjoto.2020.102484	Review	Argentina	Medical considerations
Boccaletti S, Ditto W, Mindlin G, Atangana A	Modeling and forecasting of epidemic spreading: The case of Covid-19 and beyond	2020	Chaos, Solitons & Fractals	10.1016/j.chaos.2020.109794	Editorial	Argentina	Epidemiological analysis
Bonilla-Aldana DK, Dhama K, Rodriguez-Morales AJ	Revisiting the One Health Approach in the Context of COVID-19: A Look into the Ecology of this Emerging Disease	2020	Advances in Animal and Veterinary Sciences	10.17582/journal.aavs/2020/8.3.234.236	Editorial	Colombia	Social and environmental considerations
Bonilla-Aldana DK, Holguin-Rivera Y, Cortes-Bonilla I, Cardona-Trujillo MC, García-Barco A, Bedoya-Arias HA, Rabaan AA, Sah R, Rodriguez-Morales AJ	Coronavirus infections reported by ProMED, February 2000–January 2020	2020	Travel Medicine and Infectious Disease	10.1016/j.tmaid.2020.101575	Research article	Colombia	General aspects
Bonilla-Aldana DK, Quintero-Rada K, Montoya-Posada JP, Ramirez-Ocampo S, Paniz-Mondolfi A, Rabaan AA, Sah R, Rodriguez-Morales AJ	SARS-CoV, MERS-CoV and now the 2019-novel CoV: Have we investigated enough about coronaviruses? - A bibliometric analysis	2020	Travel Medicine and Infectious Disease	10.1016/j.tmaid.2020.101566	Letter	Colombia; Venezuela	General aspects
Bonilla-Aldana DK, Villamil-Gómez WE, Rabaan AA, Rodriguez-Morales AJ	Una nueva zoonosis viral de preocupación global: COVID-19, enfermedad por coronavirus 2019	2020	Iatreia		Editorial	Colombia	General aspects
Borges do Nascimento JI, Cacic N, Abdulazeem MH, von Groote CT, Jayarajah U, Weerasekara I, Esfahani AM, Civile TV, Marusic A, Jeroncic A, Carvas Junior N, Pericic PT, Zakarija-Grkovic I, Meirelles Guimarães MS, Luigi Bragazzi N, Bjorklund M, Sofi-Mahmudi A, Altujjar M, Tian M, Arcani MD, O’Mathúna PD, Marcolino SM	Novel Coronavirus Infection (COVID-19) in Humans: A Scoping Review and Meta-Analysis	2020	Journal of Clinical Medicine	10.3390/jcm9040941	Review	Brazil	Meta-analysis
Bousquet J, Akdis C, Jutel M, Bachert C, Klimek L, Agache I, Ansotegui IJ, Bedbrook A, Bosnic-Anticevich S, Canonica GW, Chivato T, Cruz AA, Czarlewski W, Del Giacco S, Du H, Fonseca JA, Gao Y, Haahtela T, Hoffmann-Sommergruber K, Ivancevich JC, Khaltaev N, Knol EF, Kuna P, Larenas-Linnemann D, Mullol J, Naclerio R, Ohta K, Okamoto Y, O'Mahony L, Onorato GL, Papadopoulos NG, Pfaar O, Samolinski B…	Intranasal corticosteroids in allergic rhinitis in COVID-19 infected patients: An ARIA-EAACI statement	2020	Allergy	10.1111/all.14302	Letter to the editor	Brazil	Medical considerations
Candido DDS, Watts A, Abade L, Kraemer MUG, Pybus OG, Croda J, Oliveira W, Khan K, Sabino EC, Faria NR	Routes for COVID-19 importation in Brazil	2020	Journal of travel medicine	10.1093/jtm/taaa042	Research article	Brazil	Epidemiological analysis
Cardenas-Conejo Y, Linan-Rico A, Garcia-Rodriguez DA, Centeno-Leija S, Serrano-Posada H	An exclusive 42 amino acid signature in pp1ab protein provides insights into the evolutive history of the 2019 novel human-pathogenic coronavirus (SARS-CoV-2)	2020	Journal of Medical Virology	10.1002/jmv.25758	Research article	Mexico	Bioinformatics
Carneiro A, Wroclawski M, Nahar B, Soares A, Cardoso A, Kim N, Carvalho F	Impact of the COVID-19 Pandemic on the Urologist's clinical practice in Brazil: a management guideline proposal for low- and middle-income countries during the crisis period	2020	International Brazilian Journal of Urology	10.1590/S1677-5538.IBJU.2020.04.03	Letter to the editor	Brazil	Medical considerations
Carnero Contentti E, Correa J	Immunosuppression during the COVID-19 pandemic in neuromyelitis optica spectrum disorders patients: A new challenge	2020	Multiple Sclerosis and Related Disorders	10.1016/j.msard.2020.102097	Commentary	Argentina	Medical considerations
Carvalho LdF, Pianowski G, Gonçalves AP	Personality differences and COVID-19: are extroversion and conscientiousness personality traits associated with engagement with containment measures?	2020	Trends in Psychiatry and Psychotherapy	10.1590/2237-6089-2020-0029	Communication	Brazil	Mental health considerations
Carvalho PMdM, Moreira MM, de Oliveira MNA, Landim JMM, Neto MLR	The psychiatric impact of the novel coronavirus outbreak	2020	Psychiatry Research	10.1016/j.psychres.2020.112902	Letter to the editor	Brazil	Mental health considerations
Castillo AE, Parra B, Tapia P, Acevedo A, Lagos J, Andrade W, Arata L, Leal G, Barra G, Tambley C, Tognarelli J, Bustos P, Ulloa S, Fasce R, Fernández J	Phylogenetic analysis of the first four SARS-CoV-2 cases in Chile	2020	Journal of Medical Virology	10.1002/jmv.25797	Research article	Chile	Bioinformatics
Castro Filho EC, Castro R, Fernandes FF, Pereira G, Perazzo H	Gastrointestinal endoscopy during COVID-19 pandemic: an updated review of guidelines and statements from international and national societies	2020	Gastrointestinal Endoscopy	10.1016/j.gie.2020.03.3854	Letter to the editor	Brazil	Medical considerations
Chate RC, Fonseca EKUN, Passos RBD, Teles GBdS, Shoji H, Szarf G	Presentation of pulmonary infection on CT in COVID-19: initial experience in Brazil	2020	Jornal Brasileiro de Pneumologia	10.36416/1806-3756/e20200121	Communication	Brazil	Medical considerations
Chen ATC, Coura-Filho GB, Rehder MHH	Clinical Characteristics of Covid-19 in China	2020	The New England Journal of Medicine	10.1056/NEJMc2005203	Letter to the editor	Brazil	Epidemiological analysis
Chen ATC, Moniz CMV, Ribeiro-Júnior U, Diz MDPE, Salvajoli JV, Da Conceição Vasconcelos KGM, Auler-Júnior JOC, Cecconello I, Abdala E, Hoff PMG	How should health systems prepare for the evolving COVID-19 pandemic? Reflections from the perspective of a Tertiary Cancer Center	2020	Clinics	10.6061/clinics/2020/e1864	Editorial	Brazil	Social and environmental considerations
Chica-Meza C, Peña-López LA, Villamarín-Guerrero HF, Moreno-Collazos JE, Rodriguez-Corredor LC, Lozano WM, Vargas-Ordoñez MP	Cuidado Respiratorio En Covid-19	2020	Acta Colombiana de Cuidado Intensivo	10.1016/j.acci.2020.04.001	Short communication	Colombia	Medical considerations
Ciccozzi M, Benvenuto D, Giovanetti M, Bianchi M, Pascarella S, Angeletti S	Response to Ribeiro da Silva et al.,“Role of Nonstructural Proteins in the Pathogenesis of SARS-CoV-2	2020	Journal of Medical Virology	10.1002/jmv.25863	Letter to the editor	Brazil	Bioinformatics
Ciccozzi M, Giovanetti M, Benvenuto D, Angeletti S	Response to Carletti et al., 'About the origin of the first two Sars-CoV-2 infections in Italy: inference not supported by appropriate sequence analysis.'	2020	Journal of Medical Virology	10.1002/jmv.25823	Letter to the editor	Brazil	Bioinformatics
Ciotti M, Angeletti S, Minieri M, Giovanetti M, Benvenuto D, Pascarella S, Sagnelli C, Bianchi M, Bernardini S, Ciccozzi M	COVID-19 Outbreak: An Overview	2020	Chemotherapy	10.1159/000507423	Review	Brazil	Bioinformatics
Cleemput S, Dumon W, Fonseca V, Karim WA, Giovanetti M, Alcantara LC, Deforche K, de Oliveira T	Genome Detective Coronavirus Typing Tool for rapid identification and characterization of novel coronavirus genomes	2020	Bioinformatics	10.1093/bioinformatics/btaa145	Research article	Brazil	Bioinformatics
Cohen SL, Liu G, Abrao M, Smart N, Heniford T	Perspectives on Surgery in the time of COVID-19: Safety First	2020	Journal of Minimally Invasive Gynecology	10.1016/j.jmig.2020.04.003	Short communication	Brazil	Medical considerations
Coles CE, Aristei C, Bliss J, Boersma L, Brunt AM, Chatterjee S, Hanna G, Jagsi R, Kaidar Person O, Kirby A, Mjaaland I, Meattini I, Luis AM, Marta GN, Offersen B, Poortmans P, Rivera S	International Guidelines on Radiation Therapy for Breast Cancer During the COVID-19 Pandemic	2020	Clinical Oncology	10.1016/j.clon.2020.03.006	Editorial	Brazil	Medical considerations
Conde G, Quintana Pájaro LD, Quintero Marzola ID, Villegas YR, Moscote Salazar LR	Neurotropism of SARS-CoV 2: Mechanisms and manifestations	2020	Journal of the Neurological Sciences	10.1016/j.jns.2020.116824	Letter to the editor	Colombia	Medical considerations
Córdova-Lepe F, Gutiérrez-Aguilar R, Gutiérrez-Jara JP	Number of COVID-19 cases in Chile at 120 days with data at 21/03/2020 and threshold of daily effort to flatten the epi-curve	2020	Medwave	10.5867/medwave.2020.02.7861	Research article	Chile	Epidemiological analysis
Corlett RT, Primack RB, Devictor V, Maas B, Goswami VR, Bates AE, Koh LP, Regan TJ, Loyola R, Pakeman RJ, Cumming GS, Pidgeon A, Johns D, Roth R	Impacts of the coronavirus pandemic on biodiversity conservation	2020	Biological Conservation	10.1016/j.biocon.2020.108571	Editorial	Brazil	Social and environmental considerations
Correia MITD, Ramos RF, Bahten LCV	Os cirurgiões e a pandemia do COVID-19	2020	Revista do Colégio Brasileiro de Cirurgiões	10.1590/0100-6991e-20202536	Technical note	Brazil	Medical considerations
Croda JHR, Garcia LP	Immediate Health Surveillance Response to COVID-19 Epidemic	2020	Epidemiologia e Serviços de Saúde	10.5123/s1679-49742020000100021	Editorial	Brazil	General aspects
Cuan-Baltazar JY, Muñoz-Perez MJ, Robledo-Vega C, Pérez-Zepeda MF, Soto-Vega E	Misinformation of COVID-19 on the Internet: Infodemiology Study	2020	JMIR Public Health Surveill	10.2196/18444	Research article	Mexico	Social and environmental considerations
Cuestas ML, Minassian ML	Virus emergentes y reemergentes: un nuevo reto para la salud mundial del milenio	2020	Revista Argentina de Microbiología	10.1016/j.ram.2020.02.001	Editorial	Argentina	General aspects
Cupertino MC, Resende MB, Mayers NAJ, Carvalho LM, Siqueira-Batista R	Emerging and re-emerging human infectious diseases: A systematic review of the role of wild animals with a focus on public health impact	2020	Asian Pacific Journal of Tropical Medicine	10.4103/1995-7645.277535	Review	Brazil	General aspects
da Silva AAM	On the possibility of interrupting the coronavirus (Covid-19) epidemic based on the best available scientific evidence	2020	Revista Brasileira de Epidemiologia	10.1590/1980-549720200021	Editorial	Brazil	General aspects
da Silva SJR, da Silva CTA, Mendes RPG, Pena L	Role of Nonstructural Proteins in the Pathogenesis of SARS-CoV-2	2020	Journal of Medical Virology	10.1002/jmv.25858	Letter to the editor	Brazil	Bioinformatics
Dadário AMV, Paiva JPQ, Chate RC, Machado BS, Szarf G	Regarding "Artificial Intelligence Distinguishes COVID-19 from Community Acquired Pneumonia on Chest CT"	2020	Radiology	10.1148/radiol.2020201178	Letter to the editor	Brazil	Medical considerations
de Figueiredo AM, Codina AD, de Figueiredo DCMM, Gil-García E, Kalache A	Letalidad del COVID-19: ausencia de patrón epidemiológico	2020	Gaceta Sanitaria	10.1016/j.gaceta.2020.04.001	Short communication	Brazil	Epidemiological analysis
de Paula BHR, Araújo I, Bandeira L, Barreto NMPB, Doherty GJ	Recommendations from national regulatory agencies for ongoing cancer trials during the COVID-19 pandemic	2020	The Lancet Oncology	10.1016/S1470-2045(20)30226-6	Commentary	Brazil	Medical considerations
Diaz-Quijano FA, Rodriguez-Morales AJ, Waldman EA	Translating transmissibility measures into recommendations for coronavirus prevention	2020	Revista de saúde pública	10.11606/s1518-8787.2020054002471	Commentary	Colombia	Epidemiological analysis
Ducournau F, Arianni M, Awwad S, Baur EM, Beaulieu JY, Bouloudhnine M, Caloia M, Chagar K, Chen Z, Chin AY, Chow EC, Cobb T, David Y, Delgado PJ, Woon Man Fok M, French R, Golubev I, Haugstvedt JR, Ichihara E, Jorquera RA, Koo SCJJ, Lee JY, Lee YK, Lee YJ, Liu B, Kaleli T, Mantovani GR, Mathoulin C, Messina JC, Muccioli C, Nazerani S, Ng CY, Obdeijn MC, Van Overstraeten L, Prasetyono TOH, Ross M,…	COVID-19: Initial experience of an international group of hand surgeons	2020	Hand Surgery and Rehabilitation	10.1016/j.hansur.2020.04.001	Research article	Argentina; Brazil; Chile; Colombia	Medical considerations
Ebrahim SH, Ahmed QA, Gozzer E, Schlagenhauf P, Memish ZA	Covid-19 and community mitigation strategies in a pandemic	2020	The BMJ	10.1136/bmj.m1066	Editorial	Peru	Social and environmental considerations
Elachola H, Ebrahim SH, Gozzer E	COVID-19: Facemask use prevalence in international airports in Asia, Europe and the Americas, March 2020	2020	Travel Medicine and Infectious Disease	10.1016/j.tmaid.2020.101637	Letter to the editor	Peru	Social and environmental considerations
Escalera-Antezana JP, Lizon-Ferrufino NF, Maldonado-Alanoca A, Alarcón-De-la-Vega G, Alvarado-Arnez LE, Balderrama-Saavedra MA, Bonilla-Aldana DK, Rodriguez-Morales AJ	Clinical features of cases and a cluster of Coronavirus Disease 2019 (COVID-19) in Bolivia imported from Italy and Spain	2020	Travel Medicine and Infectious Disease	10.1016/j.tmaid.2020.101653	Research article	Bolivia	Epidemiological analysis
Fernandes EG, Santos JdS, Sato HK	Outbreak investigation in cargo ship in times of COVID-19 crisis, Port of Santos, Brazil	2020	Revista de saúde pública	10.11606/s1518-8787.2020054002461	Communication	Brazil	General aspects
Ferreira MJ, Irigoyen MC, Consolim-Colombo F, Saraiva JFK, Angelis KD	Vida Fisicamente Ativa como Medida de Enfrentamento ao COVID-19	2020	Arquivos Brasileiros de Cardiologia	10.36660/abc.20200235	Editorial	Brazil	Social and environmental considerations
Figueroa-Parra G, Aguirre-Garcia GM, Gamboa-Alonso CM, Camacho-Ortiz A, Galarza-Delgado DA	Are my patients with rheumatic diseases at higher risk of COVID-19?	2020	Annals of the Rheumatic Diseases	10.1136/annrheumdis-2020-217322	Letter	Mexico	Medical considerations
Fonseca L, Diniz E, Mendonça G, Malinowski F, Mari J, Gadelha A	Schizophrenia and COVID-19: risks and recommendations	2020	Brazilian Journal of Psychiatry	10.1590/1516-4446-2020-0010	Research article	Brazil	Mental health considerations
Freitas ARR, Napimoga M, Donalisio MR	Análise da gravidade da pandemia de Covid-19	2020	Epidemiologia e Serviços de Saúde	10.5123/s1679-49742020000200008	Point of view	Brazil	General aspects
Gallego V, Nishiura H, Sah R, Rodriguez-Morales AJ	The COVID-19 outbreak and implications for the Tokyo 2020 Summer Olympic Games	2020	Travel Medicine and Infectious Disease	10.1016/j.tmaid.2020.101604	Editorial	Argentina; Colombia	Social and environmental considerations
Garcia LP, Duarte E	Intervenções não farmacológicas para o enfrentamento à epidemia da COVID-19 no Brasil	2020	Epidemiologia e Serviços de Saúde	10.5123/s1679-49742020000200009	Editorial	Brazil	Medical considerations
Giovanetti M, Angeletti S, Benvenuto D, Ciccozzi M	A doubt of multiple introduction of SARS-CoV-2 in Italy: A preliminary overview	2020	Journal of Medical Virology	10.1002/jmv.25773	Research article	Brazil	Epidemiological analysis
Giovanetti M, Benvenuto D, Angeletti S, Ciccozzi M	The first two cases of 2019-nCoV in Italy: Where they come from?	2020	Journal of Medical Virology	10.1002/jmv.25699	Short communication	Brazil	Epidemiological analysis
González-Jaramillo V, González-Jaramillo N, Gómez-Restrepo C, Palacio-Acosta CA, Gómez-López A, Franco OH	Proyecciones de impacto de la pandemia COVID-19 en la población colombiana, según medidas de mitigación. Datos preliminares de modelos epidemiológicos para el periodo del 18 de marzo al 18 de abril de 2020	2020	Revista de Salud Pública	10.15446/rsap.v22.85789	Research article	Colombia	Epidemiological analysis
Gracia-Ramos AE	Is the ACE2 Overexpression a Risk Factor for COVID-19 Infection?	2020	Archives of Medical Research	10.1016/j.arcmed.2020.03.011	Point of view	Mexico	Medical considerations
Habibi R, Burci GL, de Campos TC, Chirwa D, Cinà M, Dagron S, Eccleston-Turner M, Forman L, Gostin LO, Meier BM, Negri S, Ooms G, Sekalala S, Taylor A, Yamin AE, Hoffman SJ	Do not violate the International Health Regulations during the COVID-19 outbreak	2020	The Lancet	10.1016/s0140-6736(20)30373-1	Commentary	Chile	Social and environmental considerations
Haines A, de Barros EF, Berlin A, Heymann DL, Harris MJ	National UK programme of community health workers for COVID-19 response	2020	The Lancet	10.1016/S0140-6736(20)30735-2	Commentary	Brazil	Social and environmental considerations
Hallo A, Rojas A, Hallo C	Perspective from Ecuador, the Second Country with More Confirmed Cases of Coronavirus Disease 2019 in South America: A Review	2020	Cureus	10.7759/cureus.7452	Review	Ecuador	Social and environmental considerations
Hrusak O, Kalina T, Wolf J, Balduzzi A, Provenzi M, Rizzari C, Rives S, del Pozo Carlavilla M, Valerio Alonso ME, Domínguez Pinilla N, Bourquin J-P, Schmiegelow K, Attarbaschi A, Grillner P, Mellgren K, Ten Bosch van der Werff J, Pieters R, Brozou T, Borkhardt A, Escherich G, Lauten M, Stanulla M, Smith O, Juh Yeoh AE, Elitzur S, Vora A, Li C-K, Ariffin H, Kolenova A, Dallapozza L, Farah R, Lazic…	Flash Survey on SARS-CoV-2 Infections in Pediatric Patients on anti-Cancer Treatment	2020	European Journal of Cancer	10.1016/j.ejca.2020.03.021	Research article	Argentina	Medical considerations
Hussain A, Bhowmik B, do Vale Moreira NC	COVID-19 and Diabetes: Knowledge in Progress	2020	Diabetes Research and Clinical Practice	10.1016/j.diabres.2020.108142	Review	Brazil	Medical considerations
Hussain A, do Vale Moreira NC	Clinical considerations for patients with diabetes in times of COVID-19 epidemic	2020	Diabetes & Metabolic Syndrome: Clinical Research & Reviews	10.1016/j.dsx.2020.04.002	Letter to the editor	Brazil	Medical considerations
Hussain A, do Vale Moreira NC	This is in connection with your call for the special issue Diabetes and COVID-19 Infection: Basic and Clinical Research	2020	Diabetes & Metabolic Syndrome: Clinical Research & Reviews	10.1016/j.dsx.2020.03.005	Letter to the editor	Brazil	Medical considerations
Júnior AJM, Pauna HF	Distance learning and telemedicine in the area of Otorhinolaryngology: lessons in times of pandemic	2020	Brazilian Journal of Otorhinolaryngology	10.1016/j.bjorl.2020.03.003	Editorial	Brazil	Medical considerations
Khoury M, Cuenca J, Cruz FF, Figueroa FE, Rocco PRM, Weiss DJ	Current Status of Cell-Based Therapies for Respiratory Virus Infections: Applicability to COVID-19	2020	European Respiratory Journal	10.1183/13993003.00858-2020	Review	Chile; Brazil	Treatment searching
Kim AHJ, Sparks JA, Liew JW, Putman MS, Berenbaum F, Duarte-García A, Graef ER, Korsten P, Sattui SE, Sirotich E, Ugarte-Gil MF, Webb K, Grainger R, Alliance† C-GR	A Rush to Judgment? Rapid Reporting and Dissemination of Results and Its Consequences Regarding the Use of Hydroxychloroquine for COVID-19	2020	Annals of internal medicine	10.7326/m20-1223	Point of view	Peru	Medical considerations
Kowalski LP, Sanabria A, Ridge JA, Ng WT, de Bree R, Rinaldo A, Takes RP, Mäkitie AA, Carvalho AL, Bradford CR, Paleri V, Hartl DM, Poorten VV, Nixon IJ, Piazza C, Lacy P, Rodrigo JP, Guntinas-Lichius O, Mendenhall WM, D'Cruz A, Lee AWM, Ferlito A	COVID-19 pandemic: effects and evidence-based recommendations for otolaryngology and head and neck surgery practice	2020	Head & Neck	10.1002/hed.26164	Research article	Brazil; Colombia	Medical considerations
Kraemer MUG, Yang C-H, Gutierrez B, Wu C-H, Klein B, Pigott DM, du Plessis L, Faria NR, Li R, Hanage WP, Brownstein JS, Layan M, Vespignani A, Tian H, Dye C, Pybus OG, Scarpino SV	The effect of human mobility and control measures on the COVID-19 epidemic in China	2020	Science	10.1126/science.abb4218	Research article	Ecuador	Epidemiological analysis
Lagunas-Rangel FA	Neutrophil-to-Lymphocyte ratio and Lymphocyte-to-C-reactive protein ratio in patients with severe coronavirus disease 2019 (COVID-19): A meta-analysis	2020	Journal of Medical Virology	10.1002/jmv.25819	Letter to the editor	Mexico	Meta-analysis
Lana RM, Coelho FC, Gomes MFDC, Cruz OG, Bastos LS, Villela DAM, Codeço CT	The novel coronavirus (SARS-CoV-2) emergency and the role of timely and effective national health surveillance	2020	Cadernos de saude publica	10.1590/0102-311x00019620	Perspectives	Brazil	Social and environmental considerations
Lee VJ, Ho M, Kai CW, Aguilera X, Heymann D, Wilder-Smith A	Epidemic preparedness in urban settings: new challenges and opportunities	2020	The Lancet Infectious Diseases	10.1016/S1473-3099(20)30249-8	Commentary	Chile	Social and environmental considerations
Lima CKT, Carvalho PMDM, Lima IDAAS, Nunes JVADO, Saraiva JS, de Souza RI, da Silva CGL, Neto MLR	The emotional impact of Coronavirus 2019-nCoV (new Coronavirus disease)	2020	Psychiatry Research	10.1016/j.psychres.2020.112915	Letter to the editor	Brazil	Mental health considerations
Lloyd-Sherlock PG, Kalache A, McKee M, Derbyshire J, Geffen L, Casas FGO, Gutierrez LM	WHO must prioritise the needs of older people in its response to the covid-19 pandemic	2020	The BMJ	10.1136/bmj.m1164	Letter	Brazil; Mexico	Social and environmental considerations
Lorenz C, Azevedo TS, Chiaravalloti-Neto F	COVID-19 and dengue fever: A dangerous combination for the health system in Brazil	2020	Travel Medicine and Infectious Disease	10.1016/j.tmaid.2020.101659	Letter to the editor	Brazil	Medical considerations
Mallineni SK, Innes NP, Raggio DP, Araujo MP, Robertson MD, Jayaraman J	Coronavirus Disease (COVID-19): Characteristics in children and considerations for Dentists providing their care	2020	International Journal of Paediatric Dentistry	10.1111/ipd.12653	Editorial	Brazil	Medical considerations
Malta M, Rimoin AW, Strathdee SA	The coronavirus 2019-nCoV epidemic: Is hindsight 20/20?	2020	EClinicalMedicine	10.1016/j.eclinm.2020.100289	Commentary	Brazil	General aspects
Manrique-Abril FG, Agudelo-Calderon CA, González-Chordá VM, Gutiérrez-Lesmes O, Téllez-Piñerez CF, Herrera-Amaya G	Modelo SIR de la pandemia de COVID-19 en Colombia	2020	Revista de Salud Pública	10.15446/rsap.v22.85977	Research article	Colombia	Epidemiological analysis
Marin GH	Facts and reflections on COVID-19 and anti-hypertensives drugs	2020	Drug Discoveries & Therapeutics	10.5582/ddt.2020.01017	Letter	Argentina	Medical considerations
Martelli-Júnior H, Machado RA, Martelli DRB, Coletta RD	Dental journals and coronavirus disease (COVID-19): A current view	2020	Oral Oncology	10.1016/j.oraloncology.2020.104664	Letter to the editor	Brazil	Medical considerations
Martins PR, Santos VS	No evidence supports the use of ether and chloroform inhalation for treating COVID-19	2020	Revista Panamericana De Salud Publica-Pan American Journal of Public Health	10.26633/rpsp.2020.41	Letter to the editor	Brazil	Social and environmental considerations
Millán-Oñate J, Rodriguez-Morales AJ, Camacho-Moreno G, Mendoza-Ramírez H, Rodriguez-Sabogal IA, Álvarez-Moreno C	A NEW EMERGING ZOONOTIC VIRUS OF CONCERN: THE 2019 NOVEL CORONAVIRUS (COVID-19)	2020	Infectio	10.22354/in.v24i3.848	Review	Colombia	General aspects
Monteiro WM, Brito-Sousa JD, Baía-da-Silva D, Melo GCd, Siqueira AM, Val F, Daniel-Ribeiro CT, Guimarães Lacerda MV	Driving forces for COVID-19 clinical trials using chloroquine: the need to choose the right research questions and outcomes	2020	Revista da Sociedade Brasileira de Medicina Tropical	10.1590/0037-8682-0155-2020	Letter	Brazil	Medical considerations
Moreira BL, Brotto MPDA, Marchiori E	Chest radiography and computed tomography findings from a Brazilian patient with COVID-19 pneumonia	2020	Revista da Sociedade Brasileira de Medicina Tropical	10.1590/0037-8682-0134-2020	Research article	Brazil	Medical considerations
Morris SN, Fader AN, Milad MP, Dionisi HJ	Understanding the "Scope" of the Problem: Why Laparoscopy is Considered Safe During the COVID-19 Pandemic	2020	Journal of Minimally Invasive Gynecology	10.1016/j.jmig.2020.04.002	Editorial	Argentina	Medical considerations
Napimoga MH, Freitas ARRd	Dentistry vs Severe Acute Respiratory Syndrome Coronavirus 2: How to face this enemy	2020	RGO - Revista Gaúcha de Odontologia	10.1590/1981-863720200001120200034	Communication	Brazil	Medical considerations
Navarro J-C, Arrivillaga-Henríquez J, Salazar-Loor J, Rodriguez-Morales AJ	COVID-19 and dengue, co-epidemics in Ecuador and other countries in Latin America: Pushing strained health care systems over the edge	2020	Travel Medicine and Infectious Disease	10.1016/j.tmaid.2020.101656	Letter to the editor	Ecuador	Medical considerations
Ñamendys-Silva SA	ECMO for ARDS due to COVID-19	2020	Heart & Lung	10.1016/j.hrtlng.2020.03.012	Letter to the editor	Mexico	Medical considerations
Ñamendys-Silva SA	Respiratory support for patients with COVID-19 infection	2020	The Lancet Respiratory Medicine	10.1016/s2213-2600(20)30110-7	Letter	Mexico	Medical considerations
Oliveira TC, Abranches MV, Lana RM	(In)Segurança alimentar no contexto da pandemia por SARS-CoV-2	2020	Cadernos de saude publica	10.1590/0102-311X00055220	Contribution	Brazil	Social and environmental considerations
Ornell F, Schuch JB, Sordi AO, Kessler FHP	“Pandemic fear” and COVID-19: mental health burden and strategies	2020	Brazilian Journal of Psychiatry	10.1590/1516-4446-2020-0008	Editorial	Brazil	Mental health considerations
Ortega JT, Serrano ML, Pujol FH, Rangel HR	Role of changes in SARS-CoV-2 spike protein in the interaction with the human ACE2 receptor: An in silico analysis	2020	EXCLI J	10.17179/excli2020-1167	Research article	Venezuela	Bioinformatics
Ortega JT, Serrano ML, Pujol FH, Rangel HR	Unrevealing sequence and structural features of novel coronavirus using in silico approaches: The main protease as molecular target	2020	EXCLI J	10.17179/excli2020-1189	Research article	Venezuela	Bioinformatics
Palacios Cruz M, Santos E, Velázquez Cervantes MA, León Juárez M	COVID-19, una emergencia de salud pública mundial	2020	Revista Clínica Española	10.1016/j.rce.2020.03.001	Review	Mexico	General aspects
Picot S, Marty A, Bienvenu A-L, Blumberg LH, Dupouy-Camet J, Carnevale P, Kano S, Jones MK, Daniel-Ribeiro CT, Mas-Coma S	Coalition: Advocacy for prospective clinical trials to test the post-exposure potential of hydroxychloroquine against COVID-19	2020	One Health	10.1016/j.onehlt.2020.100131	Commentary	Brazil	Medical considerations
Ponce-de-Leon A, Galindo-Fraga A, Ruiz-Palacios GM, Sifuentes-Osornio J	WUHAN: BACK TO THE FUTURE AND THE RETURN OF CORONAVIRUSES	2020	Revista De Investigacion Clinica-Clinical and Translational Investigation	10.24875/ric.20000023	Perspectives	Mexico	General aspects
Puliatti S, Eissa A, Eissa R, Amato M, Mazzone E, Dell’Oglio P, Sighinolfi MC, Zoeir A, Micali S, Bianchi G, Patel V, Wiklund P, Coelho RF, Bernhard J-C, Dasgupta P, Mottrie A, Rocco B	COVID-19 and Urology: A Comprehensive Review of the Literature	2020	BJU International	10.1111/bju.15071	Review	Brazil	Medical considerations
Quintão VC, Simões CM, Lima LHNe, Barros GAMd, Salgado-Filho MF, Guimarães GMN, Alves RL, Caetano AMM, Schmidt AP, Carmona MJC	The Anesthesiologist and COVID-19	2020	Brazilian Journal of Anesthesiology (English Edition)	10.1016/j.bjane.2020.03.002	Short communication	Brazil	Medical considerations
Ramirez PT, Chiva L, Eriksson AGZ, Frumovitz M, Fagotti A, Gonzalez Martin A, Jhingran A, Pareja R	COVID-19 Global Pandemic: Options for Management of Gynecologic Cancers	2020	International Journal of Gynecologic Cancer	10.1136/ijgc-2020-001419	Editorial	Colombia	Medical considerations
Ramos C	Covid-19: la nueva enfermedad causada por un coronavirus	2020	Salud Pública de México	10.21149/11276	Communication	Mexico	General aspects
Rascado Sedes P, Ballesteros Sanz MÁ, Bodí Saera MA, Carrasco Rodriguez-Rey LF, Castellanos Ortega Á, Catalán González M, de Haro López C, Díaz Santos E, Escriba Barcena A, Frade Mera MJ, Igeño Cano JC, Martín Delgado MC, Martínez Estalella G, Raimondi N, Roca I Gas O, Rodriguez Oviedo A, Romero San Pío E, Trenado Álvarez J, Raurell M	Plan de contingencia para los servicios de medicina intensiva frente a la pandemia COVID-19♦	2020	Enfermería Intensiva	10.1016/j.enfi.2020.03.001	Research article	Argentina	Medical considerations
Rodriguez-Morales AJ, Bonilla-Aldana DK, Balbin-Ramon GJ, Rabaan AA, Sah R, Paniz-Mondolfi A, Pagliano P, Esposito S	History is repeating itself: Probable zoonotic spillover as the cause of the 2019 novel coronavirus epidemic	2020	Infezioni in Medicina		Editorial	Colombia; Peru; Venezuela	General aspects
Rodriguez-Morales AJ, Bonilla-Aldana DK, Tiwari R, Sah R, Rabaan AA, Dhama K	COVID-19, an Emerging Coronavirus Infection: Current Scenario and Recent Developments – An Overview	2020	Journal of Pure and Applied Microbiology	10.22207/JPAM.14.1.02	Review	Colombia	General aspects
Rodriguez-Morales AJ, Cardona-Ospina JA, Gutiérrez-Ocampo E, Villamizar-Peña R, Holguin-Rivera Y, Escalera-Antezana JP, Alvarado-Arnez LE, Bonilla-Aldana DK, Franco-Paredes C, Henao-Martinez AF, Paniz-Mondolfi A, Lagos-Grisales GJ, Ramírez-Vallejo E, Suárez JA, Zambrano LI, Villamil-Gómez WE, Balbin-Ramon GJ, Rabaan AA, Harapan H, Dhama K, Nishiura H, Kataoka H, Ahmad T, Sah R, Latin American Net…	Clinical, laboratory and imaging features of COVID-19: A systematic review and meta-analysis	2020	Travel Medicine and Infectious Disease	10.1016/j.tmaid.2020.101623	Review	Bolivia; Colombia; Mexico; Panama; Peru; Honduras; Venezuela	Meta-analysis
Rodriguez-Morales AJ, Gallego V, Escalera-Antezana JP, Méndez CA, Zambrano LI, Franco-Paredes C, Suárez JA, Rodriguez-Enciso HD, Balbin-Ramon GJ, Savio-Larriera E, Risquez A, Cimerman S	COVID-19 in Latin America: The implications of the first confirmed case in Brazil	2020	Travel Medicine and Infectious Disease	10.1016/j.tmaid.2020.101613	Editorial	Argentina; Bolivia; Brazil; Chile; Colombia; Honduras; Mexico; Panama; Paraguay; Peru; Uruguay; Venezuela	Social and environmental considerations
Rodriguez-Morales AJ, MacGregor K, Kanagarajah S, Patel D, Schlagenhauf P	Going global – Travel and the 2019 novel coronavirus	2020	Travel Medicine and Infectious Disease	10.1016/j.tmaid.2020.101578	Editorial	Colombia	Social and environmental considerations
Rodriguez-Morales AJ, Sah R, Paniz-Mondolfi A	Should the Holy Week 2020 be cancelled in Latin America due to the COVID-19 pandemic?	2020	Travel Medicine and Infectious Disease	10.1016/j.tmaid.2020.101633	Letter to the editor	Colombia	Medical considerations
Rodriguez-Morales AJ, Sánchez-Duque JA, Hernández Botero S, Pérez-Díaz CE, Villamil-Gómez WE, Méndez CA, Verbanaz S, Cimerman S, Rodriguez-Enciso HD, Escalera-Antezana JP, Balbin-Ramon GJ, Arteaga-Livias FK, Cvetkovic-Vega A, Orduna T, Savio-Larrea E, Paniz-Mondolfi A	Preparación y control de la enfermedad por coronavirus 2019 (COVID-19) en América Latina	2020	ACTA MEDICA PERUANA	10.35663/amp.2020.371.909	Editorial	Argentina; Bolivia; Brazil; Chile; Colombia; Paraguay; Peru; Uruguay; Venezuela	Social and environmental considerations
Ronco C, Reis T	Kidney involvement in COVID-19 and rationale for extracorporeal therapies	2020	Nature Reviews Nephrology	10.1038/s41581-020-0284-7	Commentary	Brazil	Medical considerations
Rosa SGV, Santos WC	Clinical trials on drug repositioning for COVID-19 treatment	2020	Revista Panamericana De Salud Publica-Pan American Journal of Public Health	10.26633/rpsp.2020.40	Short communication	Brazil	Treatment searching
Rosales-Mendoza S	Will plant-made biopharmaceuticals play a role in the fight against COVID-19?	2020	Expert Opinion on Biological Therapy	10.1080/14712598.2020.1752177	Editorial	Mexico	Treatment searching
Saavedra-Velasco M, Chiara-Chilet C, Pichardo-Rodriguez R, Grandez-Urbina A, Inga-Berrospi F	Coinfección entre dengue y COVID-19: Necesidad de abordaje en zonas endémicas	2020	Revista de la Facultad de Ciencias Médicas de Córdoba	10.31053/1853.0605.v77.n1.28031	Commentary	Peru	Medical considerations
Sabino-Silva R, Jardim ACG, Siqueira WL	Coronavirus COVID-19 impacts to dentistry and potential salivary diagnosis	2020	Clinical Oral Investigations	10.1007/s00784-020-03248-x	Letter to the editor	Brazil	Medical considerations
Sah R, Rodriguez-Morales AJ, Jha R, Chu DKW, Gu H, Peiris M, Bastola A, Lal BK, Ojha HC, Rabaan AA, Zambrano LI, Costello A, Morita K, Pandey BD, Poon LLM	Complete genome sequence of a 2019 novel coronavirus (SARS-COV-2) strain isolated in Nepal	2020	Microbiology Resource Announcements	10.1128/mra.00169-20	Research article	Colombia; Honduras	Bioinformatics
Sampaio FJB	Reflections on the COVID-19 Pandemic	2020	International Brazilian Journal of Urology	10.1590/S1677-5538.IBJU.2020.04.02	Editorial	Brazil	General aspects
Sawano T, Ozaki A, Rodriguez-Morales AJ, Tanimoto T, Sah R	Limiting spread of COVID-19 from cruise ships - lessons to be learnt from Japan	2020	QJM: An International Journal of Medicine	10.1093/qjmed/hcaa092	Commentary	Colombia	Social and environmental considerations
Serafin MB, Bottega A, Foletto VS, da Rosa TF, Hörner A, Hörner R	Drug repositioning an alternative for the treatment of coronavirus COVID-19	2020	International Journal of Antimicrobial Agents	10.1016/j.ijantimicag.2020.105969	Review	Brazil	Treatment searching
Shoji H, Fonseca EKUN, Teles GBdS, Passos RBD, Yanata E, Silva MMA, Funari MBdG, Sasdelli Neto R, Ishikawa WY, Chate RC, Szarf G	Structured thoracic computed tomography report for COVID-19 pandemic	2020	Einstein (São Paulo)	10.31744/einstein_journal/2020ed5720	Editorial	Brazil	Medical considerations
Sifuentes-Rodriguez E, Palacios-Reyes D	COVID-19: The outbreak caused by a new coronavirus	2020	Boletin Medico Del Hospital Infantil De Mexico	10.24875/bmhim.20000039	Review	Mexico	General aspects
Stern D, López-Olmedo N, Pérez-Ferrer C, González-Morales R, Canto-Osorio F, Barrientos-Gutiérrez T	Revisión rápida del uso de cubrebocas quirúrgicos en ámbito comunitario e infecciones respiratorias agudas	2020	Salud Pública de México	10.21149/11379	Review	Mexico	Social and environmental considerations
Strabelli TMV, Uip DE	COVID-19 e o Coração	2020	Arquivos Brasileiros de Cardiologia	10.36660/abc.20200209	Editorial	Brazil	Medical considerations
Torales J, Higgins M, Castaldelli-Maia JM, Ventriglio A	The outbreak of COVID-19 coronavirus and its impact on global mental health	2020	International Journal of Social Psychiatry	10.1177/0020764020915212	Review	Brazil; Paraguay	Mental health considerations
Torres I, Sacoto F	Localising an asset-based COVID-19 response in Ecuador	2020	The Lancet	10.1016/S0140-6736(20)30851-5	Letter to the editor	Ecuador	Epidemiological analysis
Trujillo A	Response to Wen and Li. Anesthesia Procedure of Emergency Operation for Patients with Suspected or Confirmed COVID-19 (DOI: 10.1089/sur.2020.040)	2020	Surg infect,(Larchmt)	10.1089/sur.2020.088	Letter to the editor	Colombia	Medical considerations
Vega-Vega O, Arvizu-Hernández M, Domínguez-Cherit JG, Sierra-Madero J, Correa-Rotter R	Prevención y control de la infección por coronavirus SARS-CoV-2 (Covid-19) en unidades de hemodiálisis	2020	Salud Pública de México	10.21149/11330	Research article	Mexico	Medical considerations
Villamil-Gómez WE, Sánchez Á, Gelis L, Silvera LA, Barbosa J, Otero-Nader O, Bonilla-Salgado CD, Rodriguez-Morales AJ	Fatal human coronavirus 229E (HCoV-229E) and RSV–Related pneumonia in an AIDS patient from Colombia	2020	Travel Medicine and Infectious Disease	10.1016/j.tmaid.2020.101573	Letter to the editor	Colombia	Medical considerations
Villela DAM	The value of mitigating epidemic peaks of COVID-19 for more effective public health responses	2020	Revista da Sociedade Brasileira de Medicina Tropical	10.1590/0037-8682-0135-2020	Editorial	Brazil	General aspects
Weissgerber T, Bediako Y, de Winde CM, Ebrahimi H, Fernández-Chiappe F, Ilangovan V, Mehta D, Paz Quezada C, Riley JL, Saladi SM, Sarabipour S, Tay A	Mitigating the impact of conference and travel cancellations on researchers' futures	2020	eLife	10.7554/eLife.57032	Point of view	Chile	Social and environmental considerations
Xu B, Gutierrez B, Mekaru S, Sewalk K, Goodwin L, Loskill A, Cohn EL, Hswen Y, Hill SC, Cobo MM, Zarebski AE, Li S, Wu CH, Hulland E, Morgan JD, Wang L, O’Brien K, Scarpino SV, Brownstein JS, Pybus OG, Pigott DM, Kraemer MUG	Epidemiological data from the COVID-19 outbreak, real-time case information	2020	Scientific Data	10.1038/s41597-020-0448-0	Data Paper	Ecuador	Epidemiological analysis
Zambrano LI, Fuentes-Barahona IC, Bejarano-Torres DA, Bustillo C, Gonzales G, Vallecillo-Chinchilla G, Sanchez-Martínez FE, Valle-Reconco JA, Sierra M, Bonilla-Aldana DK, Cardona-Ospina JA, Rodriguez-Morales AJ	A pregnant woman with COVID-19 in Central America	2020	Travel Medicine and Infectious Disease	10.1016/j.tmaid.2020.101639	Letter to the editor	Colombia; Honduras	Medical considerations
Zavascki AP, Falci DR	Clinical Characteristics of Covid-19 in China	2020	The New England Journal of Medicine	10.1056/NEJMc2005203	Letter to the editor	Brazil	Epidemiological analysis
